# Supplementary material for: Reversal of Cardiac Electrical Heterogeneity Following Microsurgical Treatment of Cerebral Aneurysms: Longitudinal Changes in QTc and P-Wave Dispersion: A Retrospective Single-Center Study
Source: J Clin Med. 2026 Jun 25;15(13):4964. doi: 10.3390/jcm15134964 (PMC13362055; doi:10.3390/jcm15134964)
Supplement: Supplementary file 1 [file jcm-15-04964-s001.zip]

Archive with 1 entries (1 files):
- jcm-4365162-supplementary.pdf
